# Supplementary material for: Modulation of Prostanoids Profile and Counter-Regulation of SDF-1α/CXCR4 and VIP/VPAC2 Expression by Sitagliptin in Non-Diabetic Rat Model of Hepatic Ischemia-Reperfusion Injury
Source: Int J Mol Sci. 2021 Dec 5;22(23):13155. doi: 10.3390/ijms222313155 (PMC8658172; doi:10.3390/ijms222313155)
Supplement: Supplementary file 1 [file ijms-22-13155-s001.zip]

Archive with 1 entries (1 files):
- ijms-1468337-supplementary.pdf
